# Supplementary material for: Survey on academic self-efficacy, academic stress, critical thinking, performance expectations, and students’ AI dependency
Source: Data Brief. 2026 Jun 9;67:112952. doi: 10.1016/j.dib.2026.112952 (PMC13280133; doi:10.1016/j.dib.2026.112952)
Supplement: Supplementary file 2 [file mmc2.xlsx]

## Sheet: cookbook
The code of constructs					The code of demographic
Constructs	Code	Contents
Academic self-efficacy	﻿ASE1	You are confident in your ability to understand even the most complex concepts presented in class.			Gender	0	Female		Major	1	Education
	﻿ASE2	You are confident that you can do very well on assignments and exams.				1	Male			2	Engineering
	﻿ASE3	You can master the skills taught in your courses.								3	Economic
	﻿ASE4	You are confident in your ability to learn independently and grasp the subject matter on your own.			Student of the Year	1				4	Language
	﻿ASE5	You are capable of achieving good academic results through your own abilities.				2				5	Others
	﻿ASE6	You can achieve your academic goals even when faced with challenges.				3
Academic stress	AST1	I'm worried about finding a good job after graduation.				4			Time	1	Under 1 year
	AST2	You feel overwhelmed by the amount of academic work you have to handle.				5				2	1 to Under 2 years
	AST3	You feel anxious facing deadlines and academic demands.								3	> 2 years
	AST4	You worry that you won't be able to meet academic expectations.			type	0	Private university
Critical thinking	CT1	You carefully analyze information before accepting it as true.				1	Public university
	CT2	You evaluate different viewpoints before reaching a conclusion.
	CT3	You can determine the relevance and validity of arguments.
	CT4	You develop creative solutions to complex problems.
Performance expectations	PE1	Using AI has improved my academic performance.
	PE2	AI helps you complete learning tasks faster.
	PE3	AI tools increase my learning productivity.
	PE4	Using AI makes your learning tasks more efficient.
	PE5	AI tools help you achieve better grades.
AI DEPENDENCY	AID1	Are you worried about not being able to use AI tools for your academic tasks?
	AID2	Do you find it difficult to control the amount of time you spend using AI?
	AID3	Are you overly reliant on AI to complete your academic assignments?
	AID4	Do you struggle to complete academic tasks without AI support?
	AID5	Do you feel the need to use AI more and more frequently to maintain your academic performance?
